# Supplementary material for: Dynamic competition between SARS-CoV-2 NSP1 and mRNA on the human ribosome inhibits translation initiation
Source: Proc Natl Acad Sci U S A. 2021 Jan 21;118(6):e2017715118. doi: 10.1073/pnas.2017715118 (PMC8017934; doi:10.1073/pnas.2017715118)
Supplement: Supplementary File [file pnas.2017715118.sd01.xlsx]

## Sheet: Sheet1
SI Appendix Dataset 1. DNA sequences
Name	Sequence	Purpose	Other notes
SARS-CoV-2 NSP1(WT)	ATGGAATCCTTAGTACCAGGGTTCAATGAGAAAACTCACGTACAGCTTTCGCTGCCCGTGTTGCAGGTTCGTGATGTTTTGGTGCGTGGTTTTGGGGACTCCGTTGAGGAAGTCCTGTCTGAAGCGCGTCAACACTTGAAAGATGGGACGTGCGGCCTGGTTGAAGTAGAGAAAGGCGTTCTGCCACAATTAGAGCAGCCATACGTCTTTATCAAGCGCAGCGATGCCCGCACTGCTCCCCATGGCCATGTTATGGTGGAGTTGGTTGCCGAACTTGAGGGAATCCAGTATGGTCGTTCAGGGGAAACACTTGGTGTCCTGGTGCCTCATGTCGGGGAAATTCCGGTAGCCTATCGCAAGGTTCTTTTACGCAAGAATGGCAACAAAGGAGCGGGGGGA…	Protein expression in BL21 cells	Codon optimized, purchased from IDT
SARS-CoV-2 NSP1(RK/AA)	ATGGAATCCTTAGTACCAGGGTTCAATGAGAAAACTCACGTACAGCTTTCGCTGCCCGTGTTGCAGGTTCGTGATGTTTTGGTGCGTGGTTTTGGGGACTCCGTTGAGGAAGTCCTGTCTGAAGCGCGTCAACACTTGAAAGATGGGACGTGCGGCCTGGTTGAAGTAGAGAAAGGCGTTCTGCCACAATTAGAGCAGCCATACGTCTTTATCAAGCGCAGCGATGCCCGCACTGCTCCCCATGGCCATGTTATGGTGGAGTTGGTTGCCGAACTTGAGGGAATCCAGTATGGTCGTTCAGGGGAAACACTTGGTGTCCTGGTGCCTCATGTCGGGGAAATTCCGGTAGCCTATCGCAAGGTTCTTTTAGCGGCCAATGGCAACAAAGGAGCGGGGGGA…	Protein expression in BL21 cells	Codon optimized, purchased from IDT
SARS-CoV-2 NSP1(KH/AA)	ATGGAATCCTTAGTACCAGGGTTCAATGAGAAAACTCACGTACAGCTTTCGCTGCCCGTGTTGCAGGTTCGTGATGTTTTGGTGCGTGGTTTTGGGGACTCCGTTGAGGAAGTCCTGTCTGAAGCGCGTCAACACTTGAAAGATGGGACGTGCGGCCTGGTTGAAGTAGAGAAAGGCGTTCTGCCACAATTAGAGCAGCCATACGTCTTTATCAAGCGCAGCGATGCCCGCACTGCTCCCCATGGCCATGTTATGGTGGAGTTGGTTGCCGAACTTGAGGGAATCCAGTATGGTCGTTCAGGGGAAACACTTGGTGTCCTGGTGCCTCATGTCGGGGAAATTCCGGTAGCCTATCGCAAGGTTCTTTTACGCAAGAATGGCAACAAAGGAGCGGGGGGA…	Protein expression in BL21 cells	Codon optimized, purchased from IDT
ybbR tag	GATTCTCTTGAATTTATTGCTAGTAAGCTTGCG	Install fluorophores or biotin site-specifically	Used on both recombinant proteins and human ribosomes in this paper
ybbR-NSP1	GATTCTCTTGAATTTATTGCTAGTAAGCTTGCGATGGAATCCTTAGTACCAGGGTTCAATGAGAAAACTCACGTACAGCTTTCGCTGCCCGTGTTGCAGGTTCGTGATGTTTTGGTGCGTGGTTTTGGGGACTCCGTTGAGGAAGTCCTGTCTGAAGCGCGTCAACACTTGAAAGATGGGACGTGCGGCCTGGTTGAAGTAGAGAAAGGCGTTCTGCCACAATTAGAGCAGCCATACGTCTTTATCAAGCGCAGCGATGCCCGCACTGCTCCCCATGGCCATGTTATGGTGGAGTTGGTTGCCGAACTTGAGGGAATCCAGTATGGTCGTTCAGGGGAAACACTTGGTGTCCTGGTGCCTCATGTCGGGGAAATTCCGGTAGCCTATCGCAAGGTTCTT…	Protein expression in BL21 cells	Codon optimized, purchased from IDT
SARS-CoV-2 NSP1-ybbR	ATGGAATCCTTAGTACCAGGGTTCAATGAGAAAACTCACGTACAGCTTTCGCTGCCCGTGTTGCAGGTTCGTGATGTTTTGGTGCGTGGTTTTGGGGACTCCGTTGAGGAAGTCCTGTCTGAAGCGCGTCAACACTTGAAAGATGGGACGTGCGGCCTGGTTGAAGTAGAGAAAGGCGTTCTGCCACAATTAGAGCAGCCATACGTCTTTATCAAGCGCAGCGATGCCCGCACTGCTCCCCATGGCCATGTTATGGTGGAGTTGGTTGCCGAACTTGAGGGAATCCAGTATGGTCGTTCAGGGGAAACACTTGGTGTCCTGGTGCCTCATGTCGGGGAAATTCCGGTAGCCTATCGCAAGGTTCTTTTACGCAAGAATGGCAACAAAGGAGCGGGGGGA…	Protein expression in BL21 cells	Codon optimized, purchased from IDT
SARS-CoV ybbR-NSP1	GATTCTCTTGAATTTATTGCTAGTAAGCTTGCGatggagagccttgttcttggtgtcaacgagaaaacacacgtccaactcagtttgcctgtccttcaggttagagacgtgctagtgcgtggcttcggggactctgtggaagaggccctatcggaggcacgtgaacacctcaaaaatggcacttgtggtctagtagagctggaaaaaggcgtactgccccagcttgaacagccctatgtgttcattaaacgttctgatgccttaagcaccaatcacggccacaaggtcgttgagctggttgcagaaatggacggcattcagtacggtcgtagcggtataacactgggagtactcgtgccacatgtgggcgaaaccccaattgcataccgcaatgttctt…	Protein expression in BL21 cells	Codon optimized, purchased from IDT
MERS-CoV ybbR-NSP1	GATTCTCTTGAATTTATTGCTAGTAAGCTTGCG atgtctttcgtggctggtgtgaccgcgcaaggtgcgcgcggtacgtatcgagcagcgctcaactctgaaaaacatcaagaccatgtgtctctaactgtgccactctgtggttcaggaaacctggttgaaaaactttcaccatggttcatggatggcgaaaatgcctatgaagtggtgaaggccatgttacttaaaaaggagccacttctctatgtgcccatccggctggctggacacactagacacctcccaggtcctcgtgtgtacctggttgagaggctcattgcttgtgaaaatccattcatggttaaccaattggcttatagctctagtgcaaatggcagcctggttggcacaactttgca…	Protein expression in BL21 cells	Codon optimized, purchased from IDT
Bat-Hp-CoV ybbR-NSP1	GATTCTCTTGAATTTATTGCTAGTAAGCTTGCG atgtgtagcaaggggtatgaactgaatcagaaaactcacttttctgtggaactgccatggatccaaattggtgagaatcctatcaaaccttggtcggttacaccggctgaggccttgaacactgtatatgctgccattgctgaaggcaaggctgcatttatcccaccattcaaggggatgcataagtatctccctgaattgtgtgtctttctagtgagaaaccatgggaacccaacacgcccttttgacctgcaagaacttgctgtccgcgaaggtgacgtgaactatggtcgctcaggtgaaacagtaggcgcaattgtaccgcttgatggacaggagccctacggaactataacaatccaact…	Protein expression in BL21 cells	Codon optimized, purchased from IDT
HCV IRES(WT)	tgaccatgattacgccaagcttgcatgcctgcaggtcgacTAATACGACTCACTATAGGCCAGCCCCCTGATGGGGGCGACACTCCACCATGAATCACTCCCCTGTGAGGAACTACTGTCTTCACGCAGAAAGCGTCTAGCCATGGCGTTAGTATGAGTGTCGTGCAGCCTCCAGGACCCCCCCTCCCGGGAGAGCCATAGTGGTCTGCGGAACCGGTGAGTACACCGGAATTGCCAGGACGACCGGGTCCTTTCTTGGATAAACCCGCTCAATGCCTGGAGATTTGGGCGTGCCCCCGCAAGACTGCTAGCCGAGTAGTGTTGGGTCGCGAAAGGCCTTGTGGTACTGCCTGATAGGGTGCTTGCGAGTGCCCCGGGAGGTCTCGTAGACCGTGCACC…	Template for in vitro transcription	Purchased as a geneblock from IDT
HCV IRES(D-dII)	tgaccatgattacgccaagcttgcatgcctgcaggtcgacTAATACGACTCACTATAGGCCAGCCCCCTGATGGGGGCGACACTCCACCATGAATCACTCC ggacttcggtcc ACCC CCCCTCCCGGGAGAGCCATAGTGGTCTGCGGAACCGGTGAGTACACCGGAATTGCCAGGACGACCGGGTCCTTTCTTGGATAAACCCGCTCAATGCCTGGAGATTTGGGCGTGCCCCCGCAAGACTGCTAGCCGAGTAGTGTTGGGTCGCGAAAGGCCTTGTGGTACTGCCTGATAGGGTGCTTGCGAGTGCCCCGGGAGGTCTCGTAGACCGTGCACCATGAGCACGAATCCTAAACCTCAAAGAAAAACCGCCAGAACCATGGAAGACGCCAAAAAC…	Template for in vitro transcription	Purchased as a geneblock from IDT
CPL_184	TGACCATGATTACGCCAAGC	5' PCR primer, All HCV templates, sense
CPL_279	CATGGTGCACGGTCTACGAGA	3' PCR primer, HCV+0, anti-sense
CPL_281	CGTGCTCATGGTGCACGG	3' PCR primer, HCV+6, anti-sense
CPL_282	AGGATTCGTGCTCATGGTG	3' PCR primer, HCV+12, anti-sense
CPL_283	TCTTTGAGGTTTAGGATTCG	3' PCR primer, HCV+24, anti-sense
CPL_284	GTCTTCCATGGTTCTGGC	3' PCR primer, HCV+48, anti-sense
CrPV IRES	CCTTTGAGTGAGCTGATACCGCTCGCCGCAGCCGAACGACCGAGCGCAGCGAGTCAGTGAGCGAGGAAGCGGAAGAGCGCCCAATACGCAAACCGCCTCTCCCCGCGCGTTGGCCGATTCATTAATGCAGCTGGCTTATCGAAATTAATACGACTCACTATAGGGAGACCGGAATTCAAAGCAAAAATGTGATCTTGCTTGTAAATACAATTTTGAGAGGTTAATAAATTACAAGTAGTGCTATTTTTGTATTTAGGTTAGCTATTTAGCTTTACGTTCCAGGATGCCTAGTGGCAGCCCCACAATATCCAGGAAGCCCTCTCTGCGGTTTTTCAGATTAGGTAGTCGAAAAACCTAAGAAATTTACCTTTCACATTTCAAGATACCGGCGCCATGGAA…	Template for in vitro transcription	Cloned into pUC19. Full IRES sequence and relevant surrounding sequence is shown.
CPL_286	TTGGCCGATTCATTAATGC	5' PCR primer, All CrPV templates, sense
CPL_293	AAGGTAAATTTCTTAGGTTTTTCG	3' PCR primer, CrPV+1, anti-sense
CPL_288	TGTGAAAGGTAAATTTCTTAGG	3' PCR primer, CrPV+6, anti-sense
CPL_291	CTTTATGTTTTTGGCGTCTTC	3' PCR primer, CrPV+48, anti-sense
uS19 guide oligo 1	CACCGCGCAACACTCACCATCTTGC	Oligo-cloning into pX458. Guide targets 5' end of uS19 open-reading frame.	Guide: CGCAACACTCACCATCTTGC
uS19 guide oligo 2	AAACGCAAGATGGTGAGTGTTGCGC
uS19 repair template	TGCGCAGGCGCGGACCAAAGCGATCTCTTCTGAGGATATGGATTACAAGGATGACGACGATAAGGATTCTCTTGAATTTATTGCTAGTAAGCTTGCGTCAGGCAAGATGgtgagtgttgcgatttggcgcgtctctg	HDR: Encodes a tandem flag-ybbR tag to attach to the N-terminus of uS19, plus flanking sequence
CPL_144	CCAAAGCGATCTCTTCTGAGGA	5' uS19 screening oligo, sense, flanks insertion site, lies in repair template
CPL_145	GCGAGACGGTCAGAGGTTGG	3' uS19 screening oligo, antisense, flanks insertion site outside repair template
uL18 guide oligo 1	CACCGAAAAATCATAGAAAATTGCT		Guide: AAAAATCATAGAAAATTGCT
uL18 guide oligo 2	AAACAGCAATTTTCTATGATTTTTC
uL18 repair template	GATCGGGTAGCTCAAAAGAAGGCAAGCTTCCTCAGAGCTCAGGAGCGGGCTGCTGAGAGCGATTCTCTTGAATTTATTGCTAGTAAGCTTGCGGATTACAAGGATGACGACGATAAGTAAATTTAGCAATTTTCTATGATTTTTTCAGATATAGATAATAAACTTATGAACAGCAACTA	HDR: Encodes a tandem ybbR-flag tag to attach to the C-terminus of uL18, plus flanking sequence
CPL_140	CGTCCCAAAATGTCCCTTGC	5' uL18 screening oligo, sense, flanks insertion site outside repair template
CPL_143	cctgtcaactcctttgcttttcc	3' uL18 screening oligo, antisense, flanks insertion site outside repair template
GAPDH reporter mRNA	TAATACGACTCACTATAGGGAAGCTTGAAATTGAGCCCGCAGCCTCCCGCTTCGCTCTCTGCTCCTCCTGTTCGACAGTCAGCCGCATCTTCTTTTGCGTCGCCAGCCGAGCCACATCGCTGAGACACCATGGTCTTCACACTCGAAGATTTCGTTGGGGACTGGCGACAGACAGCCGGCTACAACCTGGACCAAGTCCTTGAACAGGGAGGTGTGTCCAGTTTGTTTCAGAATCTCGGGGTGTCCGTAACTCCGATCCAAAGGATTGTCCTGAGCGGTGAAAATGGGCTGAAGATCGACATCCATGTCATCATCCCGTATGAAGGTCTGAGCGGCGACCAAATGGGCCAGATCGAAAAAATTTTTAAGGTGGTGTACCCTGTGGATGATCATCACTTT…	Template for in vitro transcription	GAPDH UTR sequences obtained from NCBI GenBank accession AF261085.1, pUCIDT backbone, purchased from IDT
SARS-CoV-2 5'UTR-3'UTR(L)	CTCGGTACCCGGGTAATACGACTCACTATAGATTAAAGGTTTATACCTTCCCAGGTAACAAACCAACCAACTTTCGATCTCTTGTAGATCTGTTCTCTAAACGAACTTTAAAATCTGTGTGGCTGTCACTCGGCTGCATGCTTAGTGCACTCACGCAGTATAATTAATAACTAATTACTGTCGTTGACAGGACACGAGTAACTCGTCTATCTTCTGCAGGCTGCTTACGGTTTCGTCCGTGTTGCAGCCGATCATCAGCACATCTAGGTTTCGTCCGGGTGTGACCGAAAGGTAAGATGGAGAGCCTTGTCCCTGGTTTCAACGAGATGGTCTTCACACTCGAAGATTTCGTTGGGGACTGGCGACAGACAGCCGGCTACAACCTGGACCAAGTCCTTG…	Template for in vitro transcription	Viral reference genome GenBank accession MN997409.1; Purchased as a GENEpart from GenScript
SARS-CoV-2 5'UTR-3'UTR(S)	CTCGGTACCCGGGTAATACGACTCACTATAGattaaaggtttataccttcccaggtaacaaaccaaccaactttcgatctcttgtagatctgttctctaaacgaactttaaaatctgtgtggctgtcactcggctgcatgcttagtgcactcacgcagtataattaataactaattactgtcgttgacaggacacgagtaactcgtctatcttctgcaggctgcttacggtttcgtccgtgttgcagccgatcatcagcacatctaggtttcgtccgggtgtgaccgaaaggtaagTGACCGAAAGGTAAGATGGAGAGCCTTGTCCCTGGTTTCAACGAGGTCTTCACACTCGAAGATTTCGTTGGGGACTGGCGACAGACAGCCGGCTACAACCTGG…	Template for in vitro transcription	Viral reference genome GenBank accession MN997409.1; Purchased as a GENEpart from GenScript
SARS-CoV-2 5'LDR-3'UTR(L)	CTCGGTACCCGGGTAATACGACTCACTATAGattaaaggtttataccttcccaggtaacaaaccaaccaactttcgatctcttgtagatctgttctctaaacgATGGTCTTCACACTCGAAGATTTCGTTGGGGACTGGCGACAGACAGCCGGCTACAACCTGGACCAAGTCCTTGAACAGGGAGGTGTGTCCAGTTTGTTTCAGAATCTCGGGGTGTCCGTAACTCCGATCCAAAGGATTGTCCTGAGCGGTGAAAATGGGCTGAAGATCGACATCCATGTCATCATCCCGTATGAAGGTCTGAGCGGCGACCAAATGGGCCAGATCGAAAAAATTTTTAAGGTGGTGTACCCTGTGGATGATCATCACTTTAAGGTGATCCTGCACTATGGCACACT…	Template for in vitro transcription	Viral reference genome GenBank accession MN997409.1; Purchased as a geneblock from IDT
SARS-CoV-2 5'LDR-3'UTR(S)	CTCGGTACCCGGGTAATACGACTCACTATAGattaaaggtttataccttcccaggtaacaaaccaaccaactttcgatctcttgtagatctgttctctaaacgATGGTCTTCACACTCGAAGATTTCGTTGGGGACTGGCGACAGACAGCCGGCTACAACCTGGACCAAGTCCTTGAACAGGGAGGTGTGTCCAGTTTGTTTCAGAATCTCGGGGTGTCCGTAACTCCGATCCAAAGGATTGTCCTGAGCGGTGAAAATGGGCTGAAGATCGACATCCATGTCATCATCCCGTATGAAGGTCTGAGCGGCGACCAAATGGGCCAGATCGAAAAAATTTTTAAGGTGGTGTACCCTGTGGATGATCATCACTTTAAGGTGATCCTGCACTATGGCACACT…	Template for in vitro transcription	Viral reference genome GenBank accession MN997409.1; Purchased as a geneblock from IDT
